# Supplementary material for: Response of Copepods to Elevated pCO2 and Environmental Copper as Co-Stressors – A Multigenerational Study
Source: PLoS One. 2013 Aug 7;8(8):e71257. doi: 10.1371/journal.pone.0071257 (PMC3737157; doi:10.1371/journal.pone.0071257)
Supplement: File S1 — (XLS) [file pone.0071257.s001.xls]

## Sheet: Naupliar production data
Blocks	pH	treatment	Brood	Generation	Naupliar number
1	7.67	4	1	0	12.6667
1	7.67	4	1	1	12.6667
1	7.67	4	2	0	8.66667
1	7.67	4	2	1	0
1	7.67	4	3	0	11
1	7.67	4	3	1	0
2	7.67	4	1	0	11.6667
2	7.67	4	1	1	14
2	7.67	4	2	0	12.3333
2	7.67	4	2	1	0
2	7.67	4	3	0	10
2	7.67	4	3	1	0
3	7.67	4	1	0	12
3	7.67	4	1	1	15
3	7.67	4	2	0	11.3333
3	7.67	4	2	1	0
3	7.67	4	3	0	10
3	7.67	4	3	1	0
4	7.67	4	1	0	8.33333
4	7.67	4	1	1	8.33333
4	7.67	4	2	0	9
4	7.67	4	2	1	0
4	7.67	4	3	0	12
4	7.67	4	3	1	0
5	7.67	4	1	0	13.3333
5	7.67	4	1	1	11
5	7.67	4	2	0	11.3333
5	7.67	4	2	1	0
5	7.67	4	3	0	12
5	7.67	4	3	1	0
6	7.67	4	1	0	15
6	7.67	4	1	1	19
6	7.67	4	2	0	8
6	7.67	4	2	1	0
6	7.67	4	3	0	14
6	7.67	4	3	1	0
7	7.67	4	1	0	7.33333
7	7.67	4	1	1	11.3333
7	7.67	4	2	0	13
7	7.67	4	2	1	0
7	7.67	4	3	0	14.3333
7	7.67	4	3	1	0
8	7.67	4	1	0	11.6667
8	7.67	4	1	1	8.33333
8	7.67	4	2	0	11.3333
8	7.67	4	2	1	0
8	7.67	4	3	0	5
8	7.67	4	3	1	0
9	7.67	4	1	0	11
9	7.67	4	1	1	12
9	7.67	4	2	0	11
9	7.67	4	2	1	0
9	7.67	4	3	0	14.5
9	7.67	4	3	1	0
10	7.67	4	1	0	18.6667
10	7.67	4	1	1	12
10	7.67	4	2	0	13.3333
10	7.67	4	2	1	0
10	7.67	4	3	0	12.3333
10	7.67	4	3	1	0
11	7.67	4	1	0	9.33333
11	7.67	4	1	1	8.66667
11	7.67	4	2	0	9.33333
11	7.67	4	2	1	0
11	7.67	4	3	0	12
11	7.67	4	3	1	0
12	7.67	4	1	0	7.66667
12	7.67	4	1	1	25.6667
12	7.67	4	2	0	11
12	7.67	4	2	1	0
12	7.67	4	3	0	10.3333
12	7.67	4	3	1	0
13	7.67	4	1	0	11
13	7.67	4	1	1	6.66667
13	7.67	4	2	0	10.3333
13	7.67	4	2	1	0
13	7.67	4	3	0	7.33333
13	7.67	4	3	1	0
14	7.67	4	1	0	10
14	7.67	4	1	1	16.3333
14	7.67	4	2	0	10.3333
14	7.67	4	2	1	0
14	7.67	4	3	0	9
14	7.67	4	3	1	0
15	7.67	4	1	0	11.3333
15	7.67	4	1	1	14
15	7.67	4	2	0	8.33333
15	7.67	4	2	1	0
15	7.67	4	3	0	6.66667
15	7.67	4	3	1	0
16	7.67	4	1	0	14.6667
16	7.67	4	1	1	14
16	7.67	4	2	0	14
16	7.67	4	2	1	0
16	7.67	4	3	0	6.66667
16	7.67	4	3	1	0
17	7.67	4	1	0	8.33333
17	7.67	4	1	1	15.3333
17	7.67	4	2	0	7.66667
17	7.67	4	2	1	0
17	7.67	4	3	0	11.3333
17	7.67	4	3	1	0
18	7.67	4	1	0	11.6667
18	7.67	4	1	1	14
18	7.67	4	2	0	12
18	7.67	4	2	1	0
18	7.67	4	3	0	8.66667
18	7.67	4	3	1	0
19	7.67	4	1	0	17.3333
19	7.67	4	1	1	18.6667
19	7.67	4	2	0	14.3333
19	7.67	4	2	1	0
19	7.67	4	3	0	13.3333
19	7.67	4	3	1	0
20	7.67	4	1	0	14
20	7.67	4	1	1	11
20	7.67	4	2	0	11.3333
20	7.67	4	2	1	0
20	7.67	4	3	0	8
20	7.67	4	3	1	0
21	7.67	4	1	0	8
21	7.67	4	1	1	7.66667
21	7.67	4	2	0	11
21	7.67	4	2	1	0
21	7.67	4	3	0	4.66667
21	7.67	4	3	1	0
22	7.67	4	1	0	9.33333
22	7.67	4	1	1	13.6667
22	7.67	4	2	0	14
22	7.67	4	2	1	0
22	7.67	4	3	0	9
22	7.67	4	3	1	0
23	7.67	4	1	0	9.33333
23	7.67	4	1	1	14.3333
23	7.67	4	2	0	11.3333
23	7.67	4	2	1	0
23	7.67	4	3	0	10.6667
23	7.67	4	3	1	0
24	7.67	4	1	0	12.3333
24	7.67	4	1	1	14.6667
24	7.67	4	2	0	12
24	7.67	4	2	1	0
24	7.67	4	3	0	10.6667
24	7.67	4	3	1	0
25	7.67	4	1	0	19.3333
25	7.67	4	1	1	8.66667
25	7.67	4	2	0	15.3333
25	7.67	4	2	1	0
25	7.67	4	3	0	12.3333
25	7.67	4	3	1	0
26	7.67	4	1	0	7.33333
26	7.67	4	1	1	15.3333
26	7.67	4	2	0	11.6667
26	7.67	4	2	1	0
26	7.67	4	3	0	12
26	7.67	4	3	1	0
27	7.67	4	1	0	10
27	7.67	4	1	1	7.33333
27	7.67	4	2	0	14.6667
27	7.67	4	2	1	0
27	7.67	4	3	0	16.6667
27	7.67	4	3	1	0
28	7.67	4	1	0	15.3333
28	7.67	4	1	1	29.3333
28	7.67	4	2	0	18.6667
28	7.67	4	2	1	0
28	7.67	4	3	0	15.3333
28	7.67	4	3	1	0
29	7.67	4	1	0	12
29	7.67	4	1	1	14.6667
29	7.67	4	2	0	8.66667
29	7.67	4	2	1	0
29	7.67	4	3	0	14.6667
29	7.67	4	3	1	0
30	7.67	4	1	0	12
30	7.67	4	1	1	18
30	7.67	4	2	0	11.3333
30	7.67	4	2	1	0
30	7.67	4	3	0	12.3333
30	7.67	4	3	1	0
31	7.67	4	1	0	14
31	7.67	4	1	1	14.3333
31	7.67	4	2	0	12.3333
31	7.67	4	2	1	0
31	7.67	4	3	0	7.66667
31	7.67	4	3	1	0
32	7.67	4	1	0	13
32	7.67	4	1	1	17.3333
32	7.67	4	2	0	14
32	7.67	4	2	1	0
32	7.67	4	3	0	7.66667
32	7.67	4	3	1	0
1	7.82	3	1	0	12
1	7.82	3	1	1	11.6667
1	7.82	3	2	0	13
1	7.82	3	2	1	6.66667
1	7.82	3	3	0	10.3333
1	7.82	3	3	1	8.33333
2	7.82	3	1	0	6.66667
2	7.82	3	1	1	10.6667
2	7.82	3	2	0	5
2	7.82	3	2	1	9.66667
2	7.82	3	3	0	0
2	7.82	3	3	1	10.6667
3	7.82	3	1	0	23.3333
3	7.82	3	1	1	9.33333
3	7.82	3	2	0	17
3	7.82	3	2	1	10
3	7.82	3	3	0	12
3	7.82	3	3	1	14.3333
4	7.82	3	1	0	7.66667
4	7.82	3	1	1	18
4	7.82	3	2	0	8.66667
4	7.82	3	2	1	16.6667
4	7.82	3	3	0	8
4	7.82	3	3	1	12.6667
5	7.82	3	1	0	10
5	7.82	3	1	1	7.66667
5	7.82	3	2	0	7.33333
5	7.82	3	2	1	10.3333
5	7.82	3	3	0	4
5	7.82	3	3	1	12
6	7.82	3	1	0	16
6	7.82	3	1	1	8.33333
6	7.82	3	2	0	10
6	7.82	3	2	1	10
6	7.82	3	3	0	10.6667
6	7.82	3	3	1	15.3333
7	7.82	3	1	0	5
7	7.82	3	1	1	14
7	7.82	3	2	0	6.5
7	7.82	3	2	1	9.33333
7	7.82	3	3	0	8.5
7	7.82	3	3	1	15
8	7.82	3	1	0	7
8	7.82	3	1	1	7.66667
8	7.82	3	2	0	15.3333
8	7.82	3	2	1	11
8	7.82	3	3	0	13.3333
8	7.82	3	3	1	7
9	7.82	3	1	0	5.33333
9	7.82	3	1	1	13
9	7.82	3	2	0	9.66667
9	7.82	3	2	1	19.3333
9	7.82	3	3	0	5
9	7.82	3	3	1	13.3333
10	7.82	3	1	0	11
10	7.82	3	1	1	15
10	7.82	3	2	0	7.66667
10	7.82	3	2	1	23.3333
10	7.82	3	3	0	11
10	7.82	3	3	1	7
11	7.82	3	1	0	8.33333
11	7.82	3	1	1	11.3333
11	7.82	3	2	0	10
11	7.82	3	2	1	8.66667
11	7.82	3	3	0	10.3333
11	7.82	3	3	1	7
12	7.82	3	1	0	10.6667
12	7.82	3	1	1	8.33333
12	7.82	3	2	0	14
12	7.82	3	2	1	10.6667
12	7.82	3	3	0	13
12	7.82	3	3	1	13.6667
13	7.82	3	1	0	13
13	7.82	3	1	1	9
13	7.82	3	2	0	16.6667
13	7.82	3	2	1	9
13	7.82	3	3	0	10.6667
13	7.82	3	3	1	13.6667
14	7.82	3	1	0	4.66667
14	7.82	3	1	1	7
14	7.82	3	2	0	9.66667
14	7.82	3	2	1	12.3333
14	7.82	3	3	0	11.3333
14	7.82	3	3	1	8.66667
15	7.82	3	1	0	6
15	7.82	3	1	1	10.3333
15	7.82	3	2	0	9
15	7.82	3	2	1	9.33333
15	7.82	3	3	0	11.6667
15	7.82	3	3	1	10.6667
16	7.82	3	1	0	7.66667
16	7.82	3	1	1	7.66667
16	7.82	3	2	0	10
16	7.82	3	2	1	18.6667
16	7.82	3	3	0	10
16	7.82	3	3	1	13.3333
17	7.82	3	1	0	5
17	7.82	3	1	1	13.3333
17	7.82	3	2	0	7
17	7.82	3	2	1	13
17	7.82	3	3	0	6.66667
17	7.82	3	3	1	14.6667
18	7.82	3	1	0	4
18	7.82	3	1	1	8
18	7.82	3	2	0	3
18	7.82	3	2	1	5.66667
18	7.82	3	3	0	2
18	7.82	3	3	1	11
19	7.82	3	1	0	12.6667
19	7.82	3	1	1	11.3333
19	7.82	3	2	0	13.3333
19	7.82	3	2	1	11
19	7.82	3	3	0	13.6667
19	7.82	3	3	1	9
20	7.82	3	1	0	12.3333
20	7.82	3	1	1	11.3333
20	7.82	3	2	0	12.3333
20	7.82	3	2	1	15.6667
20	7.82	3	3	0	8
20	7.82	3	3	1	13
21	7.82	3	1	0	16.6667
21	7.82	3	1	1	9.33333
21	7.82	3	2	0	14.6667
21	7.82	3	2	1	9
21	7.82	3	3	0	11
21	7.82	3	3	1	9
22	7.82	3	1	0	12.3333
22	7.82	3	1	1	13.6667
22	7.82	3	2	0	11.3333
22	7.82	3	2	1	9
22	7.82	3	3	0	9.66667
22	7.82	3	3	1	6.66667
23	7.82	3	1	0	14.6667
23	7.82	3	1	1	11
23	7.82	3	2	0	11.3333
23	7.82	3	2	1	8.33333
23	7.82	3	3	0	9.33333
23	7.82	3	3	1	9.66667
24	7.82	3	1	0	7.66667
24	7.82	3	1	1	8
24	7.82	3	2	0	11.3333
24	7.82	3	2	1	6
24	7.82	3	3	0	13
24	7.82	3	3	1	8.66667
25	7.82	3	1	0	8
25	7.82	3	1	1	6.33333
25	7.82	3	2	0	7.66667
25	7.82	3	2	1	8.66667
25	7.82	3	3	0	11
25	7.82	3	3	1	12.3333
26	7.82	3	1	0	10.6667
26	7.82	3	1	1	14
26	7.82	3	2	0	9.33333
26	7.82	3	2	1	9.66667
26	7.82	3	3	0	7.33333
26	7.82	3	3	1	6.66667
27	7.82	3	1	0	0
27	7.82	3	1	1	6.33333
27	7.82	3	2	0	0
27	7.82	3	2	1	8.33333
27	7.82	3	3	0	0
27	7.82	3	3	1	4
28	7.82	3	1	0	0
28	7.82	3	1	1	9.33333
28	7.82	3	2	0	0
28	7.82	3	2	1	7
28	7.82	3	3	0	0
28	7.82	3	3	1	7
29	7.82	3	1	0	0
29	7.82	3	1	1	10.6667
29	7.82	3	2	0	0
29	7.82	3	2	1	6.33333
29	7.82	3	3	0	0
29	7.82	3	3	1	6.66667
30	7.82	3	1	0	0
30	7.82	3	1	1	5
30	7.82	3	2	0	0
30	7.82	3	2	1	12.3333
30	7.82	3	3	0	0
30	7.82	3	3	1	9
31	7.82	3	1	0	0
31	7.82	3	1	1	8
31	7.82	3	2	0	0
31	7.82	3	2	1	3
31	7.82	3	3	0	0
31	7.82	3	3	1	7
32	7.82	3	1	0	0
32	7.82	3	1	1	8
32	7.82	3	2	0	0
32	7.82	3	2	1	3.66667
32	7.82	3	3	0	0
32	7.82	3	3	1	10.6667
1	7.95	2	1	0	28
1	7.95	2	1	1	20
1	7.95	2	2	0	10.3333
1	7.95	2	2	1	15
1	7.95	2	3	0	11.3333
1	7.95	2	3	1	10.3333
2	7.95	2	1	0	13.6667
2	7.95	2	1	1	12
2	7.95	2	2	0	18.6667
2	7.95	2	2	1	14
2	7.95	2	3	0	15
2	7.95	2	3	1	11.6667
3	7.95	2	1	0	12.6667
3	7.95	2	1	1	9.66667
3	7.95	2	2	0	14.3333
3	7.95	2	2	1	12
3	7.95	2	3	0	17.6667
3	7.95	2	3	1	19.6667
4	7.95	2	1	0	16.6667
4	7.95	2	1	1	15.6667
4	7.95	2	2	0	11.6667
4	7.95	2	2	1	15.3333
4	7.95	2	3	0	15
4	7.95	2	3	1	15.3333
5	7.95	2	1	0	17.3333
5	7.95	2	1	1	15.6667
5	7.95	2	2	0	12.3333
5	7.95	2	2	1	12.3333
5	7.95	2	3	0	13.3333
5	7.95	2	3	1	13
6	7.95	2	1	0	17
6	7.95	2	1	1	15.3333
6	7.95	2	2	0	18.3333
6	7.95	2	2	1	16
6	7.95	2	3	0	15
6	7.95	2	3	1	11.6667
7	7.95	2	1	0	15
7	7.95	2	1	1	9
7	7.95	2	2	0	13
7	7.95	2	2	1	11.3333
7	7.95	2	3	0	10.3333
7	7.95	2	3	1	11
8	7.95	2	1	0	16
8	7.95	2	1	1	11.3333
8	7.95	2	2	0	12.3333
8	7.95	2	2	1	10
8	7.95	2	3	0	11.6667
8	7.95	2	3	1	9.66667
9	7.95	2	1	0	17
9	7.95	2	1	1	22.6667
9	7.95	2	2	0	12.5
9	7.95	2	2	1	14.5
9	7.95	2	3	0	22.5
9	7.95	2	3	1	16
10	7.95	2	1	0	13.3333
10	7.95	2	1	1	9
10	7.95	2	2	0	15
10	7.95	2	2	1	16.6667
10	7.95	2	3	0	10
10	7.95	2	3	1	11.3333
11	7.95	2	1	0	14.3333
11	7.95	2	1	1	11.3333
11	7.95	2	2	0	14.6667
11	7.95	2	2	1	10
11	7.95	2	3	0	17
11	7.95	2	3	1	10
12	7.95	2	1	0	14.3333
12	7.95	2	1	1	8.33333
12	7.95	2	2	0	12.3333
12	7.95	2	2	1	12.6667
12	7.95	2	3	0	11
12	7.95	2	3	1	9.33333
13	7.95	2	1	0	17.3333
13	7.95	2	1	1	18.3333
13	7.95	2	2	0	13.6667
13	7.95	2	2	1	15.6667
13	7.95	2	3	0	17.6667
13	7.95	2	3	1	13.6667
14	7.95	2	1	0	13.6667
14	7.95	2	1	1	10.3333
14	7.95	2	2	0	15.3333
14	7.95	2	2	1	18.6667
14	7.95	2	3	0	14
14	7.95	2	3	1	15.6667
15	7.95	2	1	0	9.66667
15	7.95	2	1	1	8.33333
15	7.95	2	2	0	11.3333
15	7.95	2	2	1	12.3333
15	7.95	2	3	0	16
15	7.95	2	3	1	14.6667
16	7.95	2	1	0	13
16	7.95	2	1	1	13.6667
16	7.95	2	2	0	9
16	7.95	2	2	1	11.3333
16	7.95	2	3	0	13.3333
16	7.95	2	3	1	11.3333
17	7.95	2	1	0	11
17	7.95	2	1	1	12
17	7.95	2	2	0	16.6667
17	7.95	2	2	1	15.6667
17	7.95	2	3	0	12
17	7.95	2	3	1	12
18	7.95	2	1	0	9
18	7.95	2	1	1	11.6667
18	7.95	2	2	0	11
18	7.95	2	2	1	15.6667
18	7.95	2	3	0	9.33333
18	7.95	2	3	1	12.6667
19	7.95	2	1	0	12
19	7.95	2	1	1	7.66667
19	7.95	2	2	0	15.3333
19	7.95	2	2	1	7.66667
19	7.95	2	3	0	13.3333
19	7.95	2	3	1	8.66667
20	7.95	2	1	0	15.3333
20	7.95	2	1	1	10.3333
20	7.95	2	2	0	18.6667
20	7.95	2	2	1	11.6667
20	7.95	2	3	0	15.6667
20	7.95	2	3	1	11.3333
21	7.95	2	1	0	11.3333
21	7.95	2	1	1	12.3333
21	7.95	2	2	0	16.3333
21	7.95	2	2	1	13
21	7.95	2	3	0	11.6667
21	7.95	2	3	1	11.6667
22	7.95	2	1	0	11.3333
22	7.95	2	1	1	14
22	7.95	2	2	0	15.3333
22	7.95	2	2	1	11
22	7.95	2	3	0	14
22	7.95	2	3	1	9.66667
23	7.95	2	1	0	16.6667
23	7.95	2	1	1	11.6667
23	7.95	2	2	0	12
23	7.95	2	2	1	13
23	7.95	2	3	0	15.3333
23	7.95	2	3	1	13
24	7.95	2	1	0	15
24	7.95	2	1	1	13.6667
24	7.95	2	2	0	13.3333
24	7.95	2	2	1	14
24	7.95	2	3	0	16
24	7.95	2	3	1	17.3333
25	7.95	2	1	0	12.3333
25	7.95	2	1	1	13.6667
25	7.95	2	2	0	14.3333
25	7.95	2	2	1	18.6667
25	7.95	2	3	0	14.6667
25	7.95	2	3	1	13
26	7.95	2	1	0	16.3333
26	7.95	2	1	1	10.3333
26	7.95	2	2	0	24
26	7.95	2	2	1	14.3333
26	7.95	2	3	0	17.6667
26	7.95	2	3	1	12.3333
27	7.95	2	1	0	13.3333
27	7.95	2	1	1	11.3333
27	7.95	2	2	0	13
27	7.95	2	2	1	12.6667
27	7.95	2	3	0	12.6667
27	7.95	2	3	1	11.3333
28	7.95	2	1	0	8.66667
28	7.95	2	1	1	13.6667
28	7.95	2	2	0	8
28	7.95	2	2	1	15.3333
28	7.95	2	3	0	9.66667
28	7.95	2	3	1	15.6667
29	7.95	2	1	0	12
29	7.95	2	1	1	16
29	7.95	2	2	0	13.6667
29	7.95	2	2	1	13.6667
29	7.95	2	3	0	13
29	7.95	2	3	1	12.3333
30	7.95	2	1	0	14.6667
30	7.95	2	1	1	11.3333
30	7.95	2	2	0	10.6667
30	7.95	2	2	1	15.3333
30	7.95	2	3	0	13.3333
30	7.95	2	3	1	11.3333
31	7.95	2	1	0	16
31	7.95	2	1	1	16.3333
31	7.95	2	2	0	14.3333
31	7.95	2	2	1	18
31	7.95	2	3	0	14
31	7.95	2	3	1	12.3333
32	7.95	2	1	0	11
32	7.95	2	1	1	8.66667
32	7.95	2	2	0	9.33333
32	7.95	2	2	1	16
32	7.95	2	3	0	14.3333
32	7.95	2	3	1	11.6667
1	8.1	1	1	0	16.6667
1	8.1	1	1	1	18.6667
1	8.1	1	2	0	14.3333
1	8.1	1	2	1	19.6667
1	8.1	1	3	0	14
1	8.1	1	3	1	14.6667
2	8.1	1	1	0	16
2	8.1	1	1	1	24.6667
2	8.1	1	2	0	17.3333
2	8.1	1	2	1	24.3333
2	8.1	1	3	0	9.66667
2	8.1	1	3	1	12
3	8.1	1	1	0	25
3	8.1	1	1	1	15
3	8.1	1	2	0	15
3	8.1	1	2	1	16.6667
3	8.1	1	3	0	9.33333
3	8.1	1	3	1	10
4	8.1	1	1	0	11.3333
4	8.1	1	1	1	18.3333
4	8.1	1	2	0	14
4	8.1	1	2	1	11
4	8.1	1	3	0	11
4	8.1	1	3	1	18
5	8.1	1	1	0	20
5	8.1	1	1	1	23.3333
5	8.1	1	2	0	16.6667
5	8.1	1	2	1	15.3333
5	8.1	1	3	0	14.6667
5	8.1	1	3	1	12.6667
6	8.1	1	1	0	17.6667
6	8.1	1	1	1	23.3333
6	8.1	1	2	0	20.3333
6	8.1	1	2	1	22
6	8.1	1	3	0	10.6667
6	8.1	1	3	1	19.6667
7	8.1	1	1	0	13.6667
7	8.1	1	1	1	21
7	8.1	1	2	0	13
7	8.1	1	2	1	17.3333
7	8.1	1	3	0	17
7	8.1	1	3	1	17
8	8.1	1	1	0	21.3333
8	8.1	1	1	1	13.6667
8	8.1	1	2	0	14
8	8.1	1	2	1	5.33333
8	8.1	1	3	0	12
8	8.1	1	3	1	8.33333
9	8.1	1	1	0	14.6667
9	8.1	1	1	1	21.6667
9	8.1	1	2	0	10.6667
9	8.1	1	2	1	24
9	8.1	1	3	0	15
9	8.1	1	3	1	13.5
10	8.1	1	1	0	22
10	8.1	1	1	1	23.6667
10	8.1	1	2	0	13
10	8.1	1	2	1	25.6667
10	8.1	1	3	0	10
10	8.1	1	3	1	11.6667
11	8.1	1	1	0	10.6667
11	8.1	1	1	1	15.3333
11	8.1	1	2	0	12
11	8.1	1	2	1	14
11	8.1	1	3	0	14
11	8.1	1	3	1	13
12	8.1	1	1	0	21
12	8.1	1	1	1	22
12	8.1	1	2	0	13.3333
12	8.1	1	2	1	25.3333
12	8.1	1	3	0	10.3333
12	8.1	1	3	1	12.6667
13	8.1	1	1	0	18.6667
13	8.1	1	1	1	23.3333
13	8.1	1	2	0	13.3333
13	8.1	1	2	1	16.3333
13	8.1	1	3	0	11
13	8.1	1	3	1	14.3333
14	8.1	1	1	0	25
14	8.1	1	1	1	25.6667
14	8.1	1	2	0	21
14	8.1	1	2	1	22
14	8.1	1	3	0	8.33333
14	8.1	1	3	1	23.3333
15	8.1	1	1	0	14.6667
15	8.1	1	1	1	20.6667
15	8.1	1	2	0	21.6667
15	8.1	1	2	1	22.6667
15	8.1	1	3	0	15.3333
15	8.1	1	3	1	25
16	8.1	1	1	0	22
16	8.1	1	1	1	21
16	8.1	1	2	0	21.6667
16	8.1	1	2	1	22.6667
16	8.1	1	3	0	21
16	8.1	1	3	1	18
17	8.1	1	1	0	21.3333
17	8.1	1	1	1	17.3333
17	8.1	1	2	0	22.3333
17	8.1	1	2	1	21.3333
17	8.1	1	3	0	14.3333
17	8.1	1	3	1	19.6667
18	8.1	1	1	0	15
18	8.1	1	1	1	26
18	8.1	1	2	0	40.6667
18	8.1	1	2	1	21.6667
18	8.1	1	3	0	10.6667
18	8.1	1	3	1	11.6667
19	8.1	1	1	0	20.6667
19	8.1	1	1	1	13
19	8.1	1	2	0	16.6667
19	8.1	1	2	1	17.3333
19	8.1	1	3	0	13.3333
19	8.1	1	3	1	17.3333
20	8.1	1	1	0	20.6667
20	8.1	1	1	1	18.3333
20	8.1	1	2	0	18.6667
20	8.1	1	2	1	18
20	8.1	1	3	0	22
20	8.1	1	3	1	17
21	8.1	1	1	0	10.3333
21	8.1	1	1	1	20.6667
21	8.1	1	2	0	14
21	8.1	1	2	1	16.3333
21	8.1	1	3	0	16.3333
21	8.1	1	3	1	15
22	8.1	1	1	0	23.3333
22	8.1	1	1	1	26
22	8.1	1	2	0	18
22	8.1	1	2	1	24.6667
22	8.1	1	3	0	10.3333
22	8.1	1	3	1	18.3333
23	8.1	1	1	0	18.6667
23	8.1	1	1	1	23
23	8.1	1	2	0	18.3333
23	8.1	1	2	1	21.6667
23	8.1	1	3	0	10.6667
23	8.1	1	3	1	14.6667
24	8.1	1	1	0	15
24	8.1	1	1	1	21
24	8.1	1	2	0	17
24	8.1	1	2	1	17
24	8.1	1	3	0	14
24	8.1	1	3	1	18.3333
25	8.1	1	1	0	25.3333
25	8.1	1	1	1	23
25	8.1	1	2	0	14.3333
25	8.1	1	2	1	17
25	8.1	1	3	0	17.6667
25	8.1	1	3	1	10.6667
26	8.1	1	1	0	16
26	8.1	1	1	1	23
26	8.1	1	2	0	7.33333
26	8.1	1	2	1	15
26	8.1	1	3	0	16.3333
26	8.1	1	3	1	9
27	8.1	1	1	0	21.6667
27	8.1	1	1	1	14.6667
27	8.1	1	2	0	24.3333
27	8.1	1	2	1	9.33333
27	8.1	1	3	0	19
27	8.1	1	3	1	14.3333
28	8.1	1	1	0	23
28	8.1	1	1	1	23.6667
28	8.1	1	2	0	21
28	8.1	1	2	1	22.6667
28	8.1	1	3	0	14.6667
28	8.1	1	3	1	12
29	8.1	1	1	0	12.6667
29	8.1	1	1	1	21.3333
29	8.1	1	2	0	20
29	8.1	1	2	1	20.6667
29	8.1	1	3	0	22
29	8.1	1	3	1	10.3333
30	8.1	1	1	0	15
30	8.1	1	1	1	13.3333
30	8.1	1	2	0	20
30	8.1	1	2	1	9.33333
30	8.1	1	3	0	20
30	8.1	1	3	1	12.3333
31	8.1	1	1	0	12
31	8.1	1	1	1	17.6667
31	8.1	1	2	0	11.6667
31	8.1	1	2	1	15.3333
31	8.1	1	3	0	16.3333
31	8.1	1	3	1	13.3333
32	8.1	1	1	0	14.6667
32	8.1	1	1	1	13.3333
32	8.1	1	2	0	19
32	8.1	1	2	1	13.3333
32	8.1	1	3	0	12.6667
32	8.1	1	3	1	11.6667
