# Supplementary material for: Response of Copepods to Elevated pCO2 and Environmental Copper as Co-Stressors – A Multigenerational Study
Source: PLoS One. 2013 Aug 7;8(8):e71257. doi: 10.1371/journal.pone.0071257 (PMC3737157; doi:10.1371/journal.pone.0071257)
Supplement: File S2 — (XLS) [file pone.0071257.s002.xls]

## Sheet: Naupliar production data
blocks	pH	treatment	generation	brood	naupliar number
1	7.67	8	1	1	12
1	7.67	8	1	2	18
1	7.67	8	1	3	12
1	7.67	8	0	1	10
1	7.67	8	0	2	13
1	7.67	8	0	3	16
2	7.67	8	1	1	14
2	7.67	8	1	2	19
2	7.67	8	1	3	14
2	7.67	8	0	1	18
2	7.67	8	0	2	19
2	7.67	8	0	3	9
3	7.67	8	1	1	24
3	7.67	8	1	2	18
3	7.67	8	1	3	12
3	7.67	8	0	1	18
3	7.67	8	0	2	15
3	7.67	8	0	3	13
4	7.67	8	1	1	10
4	7.67	8	1	2	14
4	7.67	8	1	3	9
4	7.67	8	0	1	20
4	7.67	8	0	2	12
4	7.67	8	0	3	8
5	7.67	8	1	1	19
5	7.67	8	1	2	15
5	7.67	8	1	3	10
5	7.67	8	0	1	17
5	7.67	8	0	2	18
5	7.67	8	0	3	15
6	7.67	8	1	1	14
6	7.67	8	1	2	16
6	7.67	8	1	3	12
6	7.67	8	0	1	12
6	7.67	8	0	2	12
6	7.67	8	0	3	13
7	7.67	8	1	1	12
7	7.67	8	1	2	9
7	7.67	8	1	3	9
7	7.67	8	0	1	9
7	7.67	8	0	2	10
7	7.67	8	0	3	2
8	7.67	8	1	1	16
8	7.67	8	1	2	13
8	7.67	8	1	3	11
8	7.67	8	0	1	16
8	7.67	8	0	2	8
8	7.67	8	0	3	7
9	7.67	8	1	1	9
9	7.67	8	1	2	8
9	7.67	8	1	3	7
9	7.67	8	0	1	23
9	7.67	8	0	2	27
9	7.67	8	0	3	12
10	7.67	8	1	1	15
10	7.67	8	1	2	15
10	7.67	8	1	3	9
10	7.67	8	0	1	11
10	7.67	8	0	2	12
10	7.67	8	0	3	8
11	7.67	8	1	1	12
11	7.67	8	1	2	10
11	7.67	8	1	3	11
11	7.67	8	0	1	16
11	7.67	8	0	2	18
11	7.67	8	0	3	3
12	7.67	8	1	1	15
12	7.67	8	1	2	10
12	7.67	8	1	3	8
12	7.67	8	0	1	11
12	7.67	8	0	2	6
12	7.67	8	0	3	11
13	7.67	8	1	1	12
13	7.67	8	1	2	10
13	7.67	8	1	3	8
13	7.67	8	0	1	13
13	7.67	8	0	2	13
13	7.67	8	0	3	8
14	7.67	8	1	1	13
14	7.67	8	1	2	12
14	7.67	8	1	3	6
14	7.67	8	0	1	12
14	7.67	8	0	2	13
14	7.67	8	0	3	7
15	7.67	8	1	1	18
15	7.67	8	1	2	10
15	7.67	8	1	3	11
15	7.67	8	0	1	10
15	7.67	8	0	2	12
15	7.67	8	0	3	11
16	7.67	8	1	1	15
16	7.67	8	1	2	9
16	7.67	8	1	3	12
16	7.67	8	0	1	16
16	7.67	8	0	2	16
16	7.67	8	0	3	14
17	7.67	8	1	1	18
17	7.67	8	1	2	12
17	7.67	8	1	3	10
17	7.67	8	0	1	12
17	7.67	8	0	2	18
17	7.67	8	0	3	11
18	7.67	8	1	1	12
18	7.67	8	1	2	6
18	7.67	8	1	3	8
18	7.67	8	0	1	21
18	7.67	8	0	2	12
18	7.67	8	0	3	5
19	7.67	8	1	1	13
19	7.67	8	1	2	10
19	7.67	8	1	3	10
19	7.67	8	0	1	20
19	7.67	8	0	2	22
19	7.67	8	0	3	13
20	7.67	8	1	1	15
20	7.67	8	1	2	15
20	7.67	8	1	3	10
20	7.67	8	0	1	7
20	7.67	8	0	2	10
20	7.67	8	0	3	5
21	7.67	8	1	1	13
21	7.67	8	1	2	11
21	7.67	8	1	3	16
21	7.67	8	0	1	10
21	7.67	8	0	2	7
21	7.67	8	0	3	10
22	7.67	8	1	1	13
22	7.67	8	1	2	11
22	7.67	8	1	3	11
22	7.67	8	0	1	10
22	7.67	8	0	2	17
22	7.67	8	0	3	13
23	7.67	8	1	1	7
23	7.67	8	1	2	11
23	7.67	8	1	3	6
23	7.67	8	0	1	9
23	7.67	8	0	2	11
23	7.67	8	0	3	14
24	7.67	8	1	1	13
24	7.67	8	1	2	17
24	7.67	8	1	3	15
24	7.67	8	0	1	9
24	7.67	8	0	2	9
24	7.67	8	0	3	9
25	7.67	8	1	1	15
25	7.67	8	1	2	19
25	7.67	8	1	3	12
25	7.67	8	0	1	8
25	7.67	8	0	2	11
25	7.67	8	0	3	5
26	7.67	8	1	1	14
26	7.67	8	1	2	18
26	7.67	8	1	3	15
26	7.67	8	0	1	12
26	7.67	8	0	2	10
26	7.67	8	0	3	10
27	7.67	8	1	1	13
27	7.67	8	1	2	13
27	7.67	8	1	3	8
27	7.67	8	0	1	11
27	7.67	8	0	2	11
27	7.67	8	0	3	8
1	7.82	7	1	1	13
1	7.82	7	1	2	18
1	7.82	7	1	3	17
1	7.82	7	0	1	10
1	7.82	7	0	2	13
1	7.82	7	0	3	5
2	7.82	7	1	1	15
2	7.82	7	1	2	12
2	7.82	7	1	3	9
2	7.82	7	0	1	10
2	7.82	7	0	2	7
2	7.82	7	0	3	4
3	7.82	7	1	1	17
3	7.82	7	1	2	13
3	7.82	7	1	3	15
3	7.82	7	0	1	10
3	7.82	7	0	2	12
3	7.82	7	0	3	21
4	7.82	7	1	1	11
4	7.82	7	1	2	15
4	7.82	7	1	3	14
4	7.82	7	0	1	11
4	7.82	7	0	2	5
4	7.82	7	0	3	13
5	7.82	7	1	1	11
5	7.82	7	1	2	7
5	7.82	7	1	3	13
5	7.82	7	0	1	10
5	7.82	7	0	2	17
5	7.82	7	0	3	4
6	7.82	7	1	1	10
6	7.82	7	1	2	9
6	7.82	7	1	3	9
6	7.82	7	0	1	10
6	7.82	7	0	2	12
6	7.82	7	0	3	20
7	7.82	7	1	1	6
7	7.82	7	1	2	10
7	7.82	7	1	3	14
7	7.82	7	0	1	8
7	7.82	7	0	2	12
7	7.82	7	0	3	15
8	7.82	7	1	1	9
8	7.82	7	1	2	9
8	7.82	7	1	3	14
8	7.82	7	0	1	6
8	7.82	7	0	2	6
8	7.82	7	0	3	8
9	7.82	7	1	1	16
9	7.82	7	1	2	12
9	7.82	7	1	3	8
9	7.82	7	0	1	7
9	7.82	7	0	2	13
9	7.82	7	0	3	6
10	7.82	7	1	1	9
10	7.82	7	1	2	16
10	7.82	7	1	3	22
10	7.82	7	0	1	16
10	7.82	7	0	2	22
10	7.82	7	0	3	35
11	7.82	7	1	1	7
11	7.82	7	1	2	8
11	7.82	7	1	3	15
11	7.82	7	0	1	8
11	7.82	7	0	2	16
11	7.82	7	0	3	14
12	7.82	7	1	1	11
12	7.82	7	1	2	9
12	7.82	7	1	3	5
12	7.82	7	0	1	10
12	7.82	7	0	2	18
12	7.82	7	0	3	11
13	7.82	7	1	1	10
13	7.82	7	1	2	8
13	7.82	7	1	3	14
13	7.82	7	0	1	10
13	7.82	7	0	2	9
13	7.82	7	0	3	8
14	7.82	7	1	1	20
14	7.82	7	1	2	16
14	7.82	7	1	3	12
14	7.82	7	0	1	16
14	7.82	7	0	2	12
14	7.82	7	0	3	7
15	7.82	7	1	1	9
15	7.82	7	1	2	7
15	7.82	7	1	3	5
15	7.82	7	0	1	11
15	7.82	7	0	2	12
15	7.82	7	0	3	7
16	7.82	7	1	1	13
16	7.82	7	1	2	12
16	7.82	7	1	3	9
16	7.82	7	0	1	8
16	7.82	7	0	2	10
16	7.82	7	0	3	6
17	7.82	7	1	1	10
17	7.82	7	1	2	9
17	7.82	7	1	3	7
17	7.82	7	0	1	8
17	7.82	7	0	2	12
17	7.82	7	0	3	11
18	7.82	7	1	1	13
18	7.82	7	1	2	10
18	7.82	7	1	3	6
18	7.82	7	0	1	5
18	7.82	7	0	2	6
18	7.82	7	0	3	8
19	7.82	7	1	1	8
19	7.82	7	1	2	14
19	7.82	7	1	3	11
19	7.82	7	0	1	11
19	7.82	7	0	2	11
19	7.82	7	0	3	5
20	7.82	7	1	1	11
20	7.82	7	1	2	6
20	7.82	7	1	3	11
20	7.82	7	0	1	12
20	7.82	7	0	2	11
20	7.82	7	0	3	11
21	7.82	7	1	1	12
21	7.82	7	1	2	9
21	7.82	7	1	3	5
21	7.82	7	0	1	9
21	7.82	7	0	2	13
21	7.82	7	0	3	7
22	7.82	7	1	1	15
22	7.82	7	1	2	16
22	7.82	7	1	3	5
22	7.82	7	0	1	9
22	7.82	7	0	2	14
22	7.82	7	0	3	7
23	7.82	7	1	1	15
23	7.82	7	1	2	10
23	7.82	7	1	3	12
23	7.82	7	0	1	7
23	7.82	7	0	2	9
23	7.82	7	0	3	9
24	7.82	7	1	1	11
24	7.82	7	1	2	13
24	7.82	7	1	3	5
24	7.82	7	0	1	7
24	7.82	7	0	2	10
24	7.82	7	0	3	9
25	7.82	7	1	1	12
25	7.82	7	1	2	11
25	7.82	7	1	3	11
25	7.82	7	0	1	11
25	7.82	7	0	2	8
25	7.82	7	0	3	7
26	7.82	7	1	1	14
26	7.82	7	1	2	13
26	7.82	7	1	3	5
26	7.82	7	0	1	7
26	7.82	7	0	2	12
26	7.82	7	0	3	7
27	7.82	7	1	1	7
27	7.82	7	1	2	10
27	7.82	7	1	3	6
27	7.82	7	0	1	13
27	7.82	7	0	2	13
27	7.82	7	0	3	8
1	7.95	6	1	1	19
1	7.95	6	1	2	9
1	7.95	6	1	3	7
1	7.95	6	0	1	15
1	7.95	6	0	2	15
1	7.95	6	0	3	15
2	7.95	6	1	1	14
2	7.95	6	1	2	15
2	7.95	6	1	3	18
2	7.95	6	0	1	18
2	7.95	6	0	2	20
2	7.95	6	0	3	17
3	7.95	6	1	1	21
3	7.95	6	1	2	18
3	7.95	6	1	3	17
3	7.95	6	0	1	18
3	7.95	6	0	2	16
3	7.95	6	0	3	11
4	7.95	6	1	1	11
4	7.95	6	1	2	6
4	7.95	6	1	3	10
4	7.95	6	0	1	15
4	7.95	6	0	2	19
4	7.95	6	0	3	17
5	7.95	6	1	1	12
5	7.95	6	1	2	14
5	7.95	6	1	3	17
5	7.95	6	0	1	10
5	7.95	6	0	2	9
5	7.95	6	0	3	8
6	7.95	6	1	1	16
6	7.95	6	1	2	15
6	7.95	6	1	3	26
6	7.95	6	0	1	5
6	7.95	6	0	2	10
6	7.95	6	0	3	8
7	7.95	6	1	1	21
7	7.95	6	1	2	15
7	7.95	6	1	3	19
7	7.95	6	0	1	11
7	7.95	6	0	2	19
7	7.95	6	0	3	22
8	7.95	6	1	1	15
8	7.95	6	1	2	28
8	7.95	6	1	3	12
8	7.95	6	0	1	20
8	7.95	6	0	2	20
8	7.95	6	0	3	17
9	7.95	6	1	1	25
9	7.95	6	1	2	17
9	7.95	6	1	3	16
9	7.95	6	0	1	21
9	7.95	6	0	2	18
9	7.95	6	0	3	7
10	7.95	6	1	1	9
10	7.95	6	1	2	11
10	7.95	6	1	3	10
10	7.95	6	0	1	30
10	7.95	6	0	2	32
10	7.95	6	0	3	21
11	7.95	6	1	1	17
11	7.95	6	1	2	16
11	7.95	6	1	3	6
11	7.95	6	0	1	23
11	7.95	6	0	2	30
11	7.95	6	0	3	23
12	7.95	6	1	1	10
12	7.95	6	1	2	20
12	7.95	6	1	3	9
12	7.95	6	0	1	17
12	7.95	6	0	2	15
12	7.95	6	0	3	13
13	7.95	6	1	1	15
13	7.95	6	1	2	13
13	7.95	6	1	3	11
13	7.95	6	0	1	18
13	7.95	6	0	2	14
13	7.95	6	0	3	17
14	7.95	6	1	1	13
14	7.95	6	1	2	12
14	7.95	6	1	3	15
14	7.95	6	0	1	9
14	7.95	6	0	2	14
14	7.95	6	0	3	7
15	7.95	6	1	1	19
15	7.95	6	1	2	16
15	7.95	6	1	3	11
15	7.95	6	0	1	14
15	7.95	6	0	2	29
15	7.95	6	0	3	16
16	7.95	6	1	1	11
16	7.95	6	1	2	10
16	7.95	6	1	3	6
16	7.95	6	0	1	19
16	7.95	6	0	2	16
16	7.95	6	0	3	17
17	7.95	6	1	1	25
17	7.95	6	1	2	20
17	7.95	6	1	3	16
17	7.95	6	0	1	18
17	7.95	6	0	2	19
17	7.95	6	0	3	14
18	7.95	6	1	1	15
18	7.95	6	1	2	16
18	7.95	6	1	3	11
18	7.95	6	0	1	10
18	7.95	6	0	2	17
18	7.95	6	0	3	11
19	7.95	6	1	1	19
19	7.95	6	1	2	16
19	7.95	6	1	3	23
19	7.95	6	0	1	28
19	7.95	6	0	2	17
19	7.95	6	0	3	9
20	7.95	6	1	1	21
20	7.95	6	1	2	11
20	7.95	6	1	3	7
20	7.95	6	0	1	25
20	7.95	6	0	2	34
20	7.95	6	0	3	15
21	7.95	6	1	1	17
21	7.95	6	1	2	7
21	7.95	6	1	3	14
21	7.95	6	0	1	11
21	7.95	6	0	2	22
21	7.95	6	0	3	10
22	7.95	6	1	1	19
22	7.95	6	1	2	13
22	7.95	6	1	3	12
22	7.95	6	0	1	19
22	7.95	6	0	2	13
22	7.95	6	0	3	4
23	7.95	6	1	1	8
23	7.95	6	1	2	5
23	7.95	6	1	3	0
23	7.95	6	0	1	30
23	7.95	6	0	2	20
23	7.95	6	0	3	15
24	7.95	6	1	1	20
24	7.95	6	1	2	14
24	7.95	6	1	3	0
24	7.95	6	0	1	16
24	7.95	6	0	2	24
24	7.95	6	0	3	10
25	7.95	6	1	1	13
25	7.95	6	1	2	13
25	7.95	6	1	3	0
25	7.95	6	0	1	21
25	7.95	6	0	2	22
25	7.95	6	0	3	14
26	7.95	6	1	1	19
26	7.95	6	1	2	16
26	7.95	6	1	3	0
26	7.95	6	0	1	9
26	7.95	6	0	2	10
26	7.95	6	0	3	12
27	7.95	6	1	1	13
27	7.95	6	1	2	15
27	7.95	6	1	3	0
27	7.95	6	0	1	15
27	7.95	6	0	2	8
27	7.95	6	0	3	7
1	8.1	5	1	1	19
1	8.1	5	1	2	16
1	8.1	5	1	3	14
1	8.1	5	0	1	18
1	8.1	5	0	2	22
1	8.1	5	0	3	9
2	8.1	5	1	1	13
2	8.1	5	1	2	17
2	8.1	5	1	3	18
2	8.1	5	0	1	13
2	8.1	5	0	2	17
2	8.1	5	0	3	12
3	8.1	5	1	1	18
3	8.1	5	1	2	16
3	8.1	5	1	3	22
3	8.1	5	0	1	19
3	8.1	5	0	2	21
3	8.1	5	0	3	7
4	8.1	5	1	1	10
4	8.1	5	1	2	14
4	8.1	5	1	3	19
4	8.1	5	0	1	16
4	8.1	5	0	2	13
4	8.1	5	0	3	15
5	8.1	5	1	1	11
5	8.1	5	1	2	12
5	8.1	5	1	3	14
5	8.1	5	0	1	17
5	8.1	5	0	2	14
5	8.1	5	0	3	5
6	8.1	5	1	1	9
6	8.1	5	1	2	12
6	8.1	5	1	3	8
6	8.1	5	0	1	13
6	8.1	5	0	2	15
6	8.1	5	0	3	9
7	8.1	5	1	1	10
7	8.1	5	1	2	12
7	8.1	5	1	3	8
7	8.1	5	0	1	8
7	8.1	5	0	2	11
7	8.1	5	0	3	11
8	8.1	5	1	1	12
8	8.1	5	1	2	10
8	8.1	5	1	3	11
8	8.1	5	0	1	11
8	8.1	5	0	2	9
8	8.1	5	0	3	11
9	8.1	5	1	1	9
9	8.1	5	1	2	16
9	8.1	5	1	3	14
9	8.1	5	0	1	19
9	8.1	5	0	2	13
9	8.1	5	0	3	8
10	8.1	5	1	1	18
10	8.1	5	1	2	28
10	8.1	5	1	3	19
10	8.1	5	0	1	9
10	8.1	5	0	2	21
10	8.1	5	0	3	7
11	8.1	5	1	1	13
11	8.1	5	1	2	11
11	8.1	5	1	3	12
11	8.1	5	0	1	9
11	8.1	5	0	2	13
11	8.1	5	0	3	11
12	8.1	5	1	1	16
12	8.1	5	1	2	18
12	8.1	5	1	3	13
12	8.1	5	0	1	7
12	8.1	5	0	2	4
12	8.1	5	0	3	5
13	8.1	5	1	1	16
13	8.1	5	1	2	17
13	8.1	5	1	3	15
13	8.1	5	0	1	21
13	8.1	5	0	2	20
13	8.1	5	0	3	9
14	8.1	5	1	1	11
14	8.1	5	1	2	16
14	8.1	5	1	3	13
14	8.1	5	0	1	10
14	8.1	5	0	2	15
14	8.1	5	0	3	8
15	8.1	5	1	1	8
15	8.1	5	1	2	15
15	8.1	5	1	3	16
15	8.1	5	0	1	11
15	8.1	5	0	2	10
15	8.1	5	0	3	10
16	8.1	5	1	1	21
16	8.1	5	1	2	16
16	8.1	5	1	3	16
16	8.1	5	0	1	15
16	8.1	5	0	2	15
16	8.1	5	0	3	23
17	8.1	5	1	1	11
17	8.1	5	1	2	11
17	8.1	5	1	3	16
17	8.1	5	0	1	12
17	8.1	5	0	2	8
17	8.1	5	0	3	9
18	8.1	5	1	1	12
18	8.1	5	1	2	21
18	8.1	5	1	3	16
18	8.1	5	0	1	17
18	8.1	5	0	2	13
18	8.1	5	0	3	7
19	8.1	5	1	1	8
19	8.1	5	1	2	14
19	8.1	5	1	3	12
19	8.1	5	0	1	12
19	8.1	5	0	2	8
19	8.1	5	0	3	13
20	8.1	5	1	1	9
20	8.1	5	1	2	11
20	8.1	5	1	3	17
20	8.1	5	0	1	17
20	8.1	5	0	2	14
20	8.1	5	0	3	9
21	8.1	5	1	1	11
21	8.1	5	1	2	29
21	8.1	5	1	3	24
21	8.1	5	0	1	13
21	8.1	5	0	2	8
21	8.1	5	0	3	15
22	8.1	5	1	1	9
22	8.1	5	1	2	8
22	8.1	5	1	3	19
22	8.1	5	0	1	13
22	8.1	5	0	2	10
22	8.1	5	0	3	13
23	8.1	5	1	1	21
23	8.1	5	1	2	24
23	8.1	5	1	3	28
23	8.1	5	0	1	20
23	8.1	5	0	2	9
23	8.1	5	0	3	12
24	8.1	5	1	1	9
24	8.1	5	1	2	12
24	8.1	5	1	3	17
24	8.1	5	0	1	14
24	8.1	5	0	2	19
24	8.1	5	0	3	9
25	8.1	5	1	1	13
25	8.1	5	1	2	15
25	8.1	5	1	3	17
25	8.1	5	0	1	16
25	8.1	5	0	2	13
25	8.1	5	0	3	9
26	8.1	5	1	1	14
26	8.1	5	1	2	16
26	8.1	5	1	3	12
26	8.1	5	0	1	19
26	8.1	5	0	2	14
26	8.1	5	0	3	19
27	8.1	5	1	1	10
27	8.1	5	1	2	15
27	8.1	5	1	3	15
27	8.1	5	0	1	15
27	8.1	5	0	2	11
27	8.1	5	0	3	13
1	7.67	4	0	1	12.6667
1	7.67	4	1	1	12.6667
1	7.67	4	0	2	8.66667
1	7.67	4	1	2	0
1	7.67	4	0	3	11
1	7.67	4	1	3	0
2	7.67	4	0	1	11.6667
2	7.67	4	1	1	14
2	7.67	4	0	2	12.3333
2	7.67	4	1	2	0
2	7.67	4	0	3	10
2	7.67	4	1	3	0
3	7.67	4	0	1	12
3	7.67	4	1	1	15
3	7.67	4	0	2	11.3333
3	7.67	4	1	2	0
3	7.67	4	0	3	10
3	7.67	4	1	3	0
4	7.67	4	0	1	8.33333
4	7.67	4	1	1	8.33333
4	7.67	4	0	2	9
4	7.67	4	1	2	0
4	7.67	4	0	3	12
4	7.67	4	1	3	0
5	7.67	4	0	1	13.3333
5	7.67	4	1	1	11
5	7.67	4	0	2	11.3333
5	7.67	4	1	2	0
5	7.67	4	0	3	12
5	7.67	4	1	3	0
6	7.67	4	0	1	15
6	7.67	4	1	1	19
6	7.67	4	0	2	8
6	7.67	4	1	2	0
6	7.67	4	0	3	14
6	7.67	4	1	3	0
7	7.67	4	0	1	7.33333
7	7.67	4	1	1	11.3333
7	7.67	4	0	2	13
7	7.67	4	1	2	0
7	7.67	4	0	3	14.3333
7	7.67	4	1	3	0
8	7.67	4	0	1	11.6667
8	7.67	4	1	1	8.33333
8	7.67	4	0	2	11.3333
8	7.67	4	1	2	0
8	7.67	4	0	3	5
8	7.67	4	1	3	0
9	7.67	4	0	1	11
9	7.67	4	1	1	12
9	7.67	4	0	2	11
9	7.67	4	1	2	0
9	7.67	4	0	3	14.5
9	7.67	4	1	3	0
10	7.67	4	0	1	18.6667
10	7.67	4	1	1	12
10	7.67	4	0	2	13.3333
10	7.67	4	1	2	0
10	7.67	4	0	3	12.3333
10	7.67	4	1	3	0
11	7.67	4	0	1	9.33333
11	7.67	4	1	1	8.66667
11	7.67	4	0	2	9.33333
11	7.67	4	1	2	0
11	7.67	4	0	3	12
11	7.67	4	1	3	0
12	7.67	4	0	1	7.66667
12	7.67	4	1	1	25.6667
12	7.67	4	0	2	11
12	7.67	4	1	2	0
12	7.67	4	0	3	10.3333
12	7.67	4	1	3	0
13	7.67	4	0	1	11
13	7.67	4	1	1	6.66667
13	7.67	4	0	2	10.3333
13	7.67	4	1	2	0
13	7.67	4	0	3	7.33333
13	7.67	4	1	3	0
14	7.67	4	0	1	10
14	7.67	4	1	1	16.3333
14	7.67	4	0	2	10.3333
14	7.67	4	1	2	0
14	7.67	4	0	3	9
14	7.67	4	1	3	0
15	7.67	4	0	1	11.3333
15	7.67	4	1	1	14
15	7.67	4	0	2	8.33333
15	7.67	4	1	2	0
15	7.67	4	0	3	6.66667
15	7.67	4	1	3	0
16	7.67	4	0	1	14.6667
16	7.67	4	1	1	14
16	7.67	4	0	2	14
16	7.67	4	1	2	0
16	7.67	4	0	3	6.66667
16	7.67	4	1	3	0
17	7.67	4	0	1	8.33333
17	7.67	4	1	1	15.3333
17	7.67	4	0	2	7.66667
17	7.67	4	1	2	0
17	7.67	4	0	3	11.3333
17	7.67	4	1	3	0
18	7.67	4	0	1	11.6667
18	7.67	4	1	1	14
18	7.67	4	0	2	12
18	7.67	4	1	2	0
18	7.67	4	0	3	8.66667
18	7.67	4	1	3	0
19	7.67	4	0	1	17.3333
19	7.67	4	1	1	18.6667
19	7.67	4	0	2	14.3333
19	7.67	4	1	2	0
19	7.67	4	0	3	13.3333
19	7.67	4	1	3	0
20	7.67	4	0	1	14
20	7.67	4	1	1	11
20	7.67	4	0	2	11.3333
20	7.67	4	1	2	0
20	7.67	4	0	3	8
20	7.67	4	1	3	0
21	7.67	4	0	1	8
21	7.67	4	1	1	7.66667
21	7.67	4	0	2	11
21	7.67	4	1	2	0
21	7.67	4	0	3	4.66667
21	7.67	4	1	3	0
22	7.67	4	0	1	9.33333
22	7.67	4	1	1	13.6667
22	7.67	4	0	2	14
22	7.67	4	1	2	0
22	7.67	4	0	3	9
22	7.67	4	1	3	0
23	7.67	4	0	1	9.33333
23	7.67	4	1	1	14.3333
23	7.67	4	0	2	11.3333
23	7.67	4	1	2	0
23	7.67	4	0	3	10.6667
23	7.67	4	1	3	0
24	7.67	4	0	1	12.3333
24	7.67	4	1	1	14.6667
24	7.67	4	0	2	12
24	7.67	4	1	2	0
24	7.67	4	0	3	10.6667
24	7.67	4	1	3	0
25	7.67	4	0	1	19.3333
25	7.67	4	1	1	8.66667
25	7.67	4	0	2	15.3333
25	7.67	4	1	2	0
25	7.67	4	0	3	12.3333
25	7.67	4	1	3	0
26	7.67	4	0	1	7.33333
26	7.67	4	1	1	15.3333
26	7.67	4	0	2	11.6667
26	7.67	4	1	2	0
26	7.67	4	0	3	12
26	7.67	4	1	3	0
27	7.67	4	0	1	10
27	7.67	4	1	1	7.33333
27	7.67	4	0	2	14.6667
27	7.67	4	1	2	0
27	7.67	4	0	3	16.6667
27	7.67	4	1	3	0
28	7.67	4	0	1	15.3333
28	7.67	4	1	1	29.3333
28	7.67	4	0	2	18.6667
28	7.67	4	1	2	0
28	7.67	4	0	3	15.3333
28	7.67	4	1	3	0
29	7.67	4	0	1	12
29	7.67	4	1	1	14.6667
29	7.67	4	0	2	8.66667
29	7.67	4	1	2	0
29	7.67	4	0	3	14.6667
29	7.67	4	1	3	0
30	7.67	4	0	1	12
30	7.67	4	1	1	18
30	7.67	4	0	2	11.3333
30	7.67	4	1	2	0
30	7.67	4	0	3	12.3333
30	7.67	4	1	3	0
31	7.67	4	0	1	14
31	7.67	4	1	1	14.3333
31	7.67	4	0	2	12.3333
31	7.67	4	1	2	0
31	7.67	4	0	3	7.66667
31	7.67	4	1	3	0
32	7.67	4	0	1	13
32	7.67	4	1	1	17.3333
32	7.67	4	0	2	14
32	7.67	4	1	2	0
32	7.67	4	0	3	7.66667
32	7.67	4	1	3	0
1	7.82	3	0	1	12
1	7.82	3	1	1	11.6667
1	7.82	3	0	2	13
1	7.82	3	1	2	6.66667
1	7.82	3	0	3	10.3333
1	7.82	3	1	3	8.33333
2	7.82	3	0	1	6.66667
2	7.82	3	1	1	10.6667
2	7.82	3	0	2	5
2	7.82	3	1	2	9.66667
2	7.82	3	0	3	0
2	7.82	3	1	3	10.6667
3	7.82	3	0	1	23.3333
3	7.82	3	1	1	9.33333
3	7.82	3	0	2	17
3	7.82	3	1	2	10
3	7.82	3	0	3	12
3	7.82	3	1	3	14.3333
4	7.82	3	0	1	7.66667
4	7.82	3	1	1	18
4	7.82	3	0	2	8.66667
4	7.82	3	1	2	16.6667
4	7.82	3	0	3	8
4	7.82	3	1	3	12.6667
5	7.82	3	0	1	10
5	7.82	3	1	1	7.66667
5	7.82	3	0	2	7.33333
5	7.82	3	1	2	10.3333
5	7.82	3	0	3	4
5	7.82	3	1	3	12
6	7.82	3	0	1	16
6	7.82	3	1	1	8.33333
6	7.82	3	0	2	10
6	7.82	3	1	2	10
6	7.82	3	0	3	10.6667
6	7.82	3	1	3	15.3333
7	7.82	3	0	1	5
7	7.82	3	1	1	14
7	7.82	3	0	2	6.5
7	7.82	3	1	2	9.33333
7	7.82	3	0	3	8.5
7	7.82	3	1	3	15
8	7.82	3	0	1	7
8	7.82	3	1	1	7.66667
8	7.82	3	0	2	15.3333
8	7.82	3	1	2	11
8	7.82	3	0	3	13.3333
8	7.82	3	1	3	7
9	7.82	3	0	1	5.33333
9	7.82	3	1	1	13
9	7.82	3	0	2	9.66667
9	7.82	3	1	2	19.3333
9	7.82	3	0	3	5
9	7.82	3	1	3	13.3333
10	7.82	3	0	1	11
10	7.82	3	1	1	15
10	7.82	3	0	2	7.66667
10	7.82	3	1	2	23.3333
10	7.82	3	0	3	11
10	7.82	3	1	3	7
11	7.82	3	0	1	8.33333
11	7.82	3	1	1	11.3333
11	7.82	3	0	2	10
11	7.82	3	1	2	8.66667
11	7.82	3	0	3	10.3333
11	7.82	3	1	3	7
12	7.82	3	0	1	10.6667
12	7.82	3	1	1	8.33333
12	7.82	3	0	2	14
12	7.82	3	1	2	10.6667
12	7.82	3	0	3	13
12	7.82	3	1	3	13.6667
13	7.82	3	0	1	13
13	7.82	3	1	1	9
13	7.82	3	0	2	16.6667
13	7.82	3	1	2	9
13	7.82	3	0	3	10.6667
13	7.82	3	1	3	13.6667
14	7.82	3	0	1	4.66667
14	7.82	3	1	1	7
14	7.82	3	0	2	9.66667
14	7.82	3	1	2	12.3333
14	7.82	3	0	3	11.3333
14	7.82	3	1	3	8.66667
15	7.82	3	0	1	6
15	7.82	3	1	1	10.3333
15	7.82	3	0	2	9
15	7.82	3	1	2	9.33333
15	7.82	3	0	3	11.6667
15	7.82	3	1	3	10.6667
16	7.82	3	0	1	7.66667
16	7.82	3	1	1	7.66667
16	7.82	3	0	2	10
16	7.82	3	1	2	18.6667
16	7.82	3	0	3	10
16	7.82	3	1	3	13.3333
17	7.82	3	0	1	5
17	7.82	3	1	1	13.3333
17	7.82	3	0	2	7
17	7.82	3	1	2	13
17	7.82	3	0	3	6.66667
17	7.82	3	1	3	14.6667
18	7.82	3	0	1	4
18	7.82	3	1	1	8
18	7.82	3	0	2	3
18	7.82	3	1	2	5.66667
18	7.82	3	0	3	2
18	7.82	3	1	3	11
19	7.82	3	0	1	12.6667
19	7.82	3	1	1	11.3333
19	7.82	3	0	2	13.3333
19	7.82	3	1	2	11
19	7.82	3	0	3	13.6667
19	7.82	3	1	3	9
20	7.82	3	0	1	12.3333
20	7.82	3	1	1	11.3333
20	7.82	3	0	2	12.3333
20	7.82	3	1	2	15.6667
20	7.82	3	0	3	8
20	7.82	3	1	3	13
21	7.82	3	0	1	16.6667
21	7.82	3	1	1	9.33333
21	7.82	3	0	2	14.6667
21	7.82	3	1	2	9
21	7.82	3	0	3	11
21	7.82	3	1	3	9
22	7.82	3	0	1	12.3333
22	7.82	3	1	1	13.6667
22	7.82	3	0	2	11.3333
22	7.82	3	1	2	9
22	7.82	3	0	3	9.66667
22	7.82	3	1	3	6.66667
23	7.82	3	0	1	14.6667
23	7.82	3	1	1	11
23	7.82	3	0	2	11.3333
23	7.82	3	1	2	8.33333
23	7.82	3	0	3	9.33333
23	7.82	3	1	3	9.66667
24	7.82	3	0	1	7.66667
24	7.82	3	1	1	8
24	7.82	3	0	2	11.3333
24	7.82	3	1	2	6
24	7.82	3	0	3	13
24	7.82	3	1	3	8.66667
25	7.82	3	0	1	8
25	7.82	3	1	1	6.33333
25	7.82	3	0	2	7.66667
25	7.82	3	1	2	8.66667
25	7.82	3	0	3	11
25	7.82	3	1	3	12.3333
26	7.82	3	0	1	10.6667
26	7.82	3	1	1	14
26	7.82	3	0	2	9.33333
26	7.82	3	1	2	9.66667
26	7.82	3	0	3	7.33333
26	7.82	3	1	3	6.66667
27	7.82	3	0	1	0
27	7.82	3	1	1	6.33333
27	7.82	3	0	2	0
27	7.82	3	1	2	8.33333
27	7.82	3	0	3	0
27	7.82	3	1	3	4
28	7.82	3	0	1	0
28	7.82	3	1	1	9.33333
28	7.82	3	0	2	0
28	7.82	3	1	2	7
28	7.82	3	0	3	0
28	7.82	3	1	3	7
29	7.82	3	0	1	0
29	7.82	3	1	1	10.6667
29	7.82	3	0	2	0
29	7.82	3	1	2	6.33333
29	7.82	3	0	3	0
29	7.82	3	1	3	6.66667
30	7.82	3	0	1	0
30	7.82	3	1	1	5
30	7.82	3	0	2	0
30	7.82	3	1	2	12.3333
30	7.82	3	0	3	0
30	7.82	3	1	3	9
31	7.82	3	0	1	0
31	7.82	3	1	1	8
31	7.82	3	0	2	0
31	7.82	3	1	2	3
31	7.82	3	0	3	0
31	7.82	3	1	3	7
32	7.82	3	0	1	0
32	7.82	3	1	1	8
32	7.82	3	0	2	0
32	7.82	3	1	2	3.66667
32	7.82	3	0	3	0
32	7.82	3	1	3	10.6667
1	7.95	2	0	1	28
1	7.95	2	1	1	20
1	7.95	2	0	2	10.3333
1	7.95	2	1	2	15
1	7.95	2	0	3	11.3333
1	7.95	2	1	3	10.3333
2	7.95	2	0	1	13.6667
2	7.95	2	1	1	12
2	7.95	2	0	2	18.6667
2	7.95	2	1	2	14
2	7.95	2	0	3	15
2	7.95	2	1	3	11.6667
3	7.95	2	0	1	12.6667
3	7.95	2	1	1	9.66667
3	7.95	2	0	2	14.3333
3	7.95	2	1	2	12
3	7.95	2	0	3	17.6667
3	7.95	2	1	3	19.6667
4	7.95	2	0	1	16.6667
4	7.95	2	1	1	15.6667
4	7.95	2	0	2	11.6667
4	7.95	2	1	2	15.3333
4	7.95	2	0	3	15
4	7.95	2	1	3	15.3333
5	7.95	2	0	1	17.3333
5	7.95	2	1	1	15.6667
5	7.95	2	0	2	12.3333
5	7.95	2	1	2	12.3333
5	7.95	2	0	3	13.3333
5	7.95	2	1	3	13
6	7.95	2	0	1	17
6	7.95	2	1	1	15.3333
6	7.95	2	0	2	18.3333
6	7.95	2	1	2	16
6	7.95	2	0	3	15
6	7.95	2	1	3	11.6667
7	7.95	2	0	1	15
7	7.95	2	1	1	9
7	7.95	2	0	2	13
7	7.95	2	1	2	11.3333
7	7.95	2	0	3	10.3333
7	7.95	2	1	3	11
8	7.95	2	0	1	16
8	7.95	2	1	1	11.3333
8	7.95	2	0	2	12.3333
8	7.95	2	1	2	10
8	7.95	2	0	3	11.6667
8	7.95	2	1	3	9.66667
9	7.95	2	0	1	17
9	7.95	2	1	1	22.6667
9	7.95	2	0	2	12.5
9	7.95	2	1	2	14.5
9	7.95	2	0	3	22.5
9	7.95	2	1	3	16
10	7.95	2	0	1	13.3333
10	7.95	2	1	1	9
10	7.95	2	0	2	15
10	7.95	2	1	2	16.6667
10	7.95	2	0	3	10
10	7.95	2	1	3	11.3333
11	7.95	2	0	1	14.3333
11	7.95	2	1	1	11.3333
11	7.95	2	0	2	14.6667
11	7.95	2	1	2	10
11	7.95	2	0	3	17
11	7.95	2	1	3	10
12	7.95	2	0	1	14.3333
12	7.95	2	1	1	8.33333
12	7.95	2	0	2	12.3333
12	7.95	2	1	2	12.6667
12	7.95	2	0	3	11
12	7.95	2	1	3	9.33333
13	7.95	2	0	1	17.3333
13	7.95	2	1	1	18.3333
13	7.95	2	0	2	13.6667
13	7.95	2	1	2	15.6667
13	7.95	2	0	3	17.6667
13	7.95	2	1	3	13.6667
14	7.95	2	0	1	13.6667
14	7.95	2	1	1	10.3333
14	7.95	2	0	2	15.3333
14	7.95	2	1	2	18.6667
14	7.95	2	0	3	14
14	7.95	2	1	3	15.6667
15	7.95	2	0	1	9.66667
15	7.95	2	1	1	8.33333
15	7.95	2	0	2	11.3333
15	7.95	2	1	2	12.3333
15	7.95	2	0	3	16
15	7.95	2	1	3	14.6667
16	7.95	2	0	1	13
16	7.95	2	1	1	13.6667
16	7.95	2	0	2	9
16	7.95	2	1	2	11.3333
16	7.95	2	0	3	13.3333
16	7.95	2	1	3	11.3333
17	7.95	2	0	1	11
17	7.95	2	1	1	12
17	7.95	2	0	2	16.6667
17	7.95	2	1	2	15.6667
17	7.95	2	0	3	12
17	7.95	2	1	3	12
18	7.95	2	0	1	9
18	7.95	2	1	1	11.6667
18	7.95	2	0	2	11
18	7.95	2	1	2	15.6667
18	7.95	2	0	3	9.33333
18	7.95	2	1	3	12.6667
19	7.95	2	0	1	12
19	7.95	2	1	1	7.66667
19	7.95	2	0	2	15.3333
19	7.95	2	1	2	7.66667
19	7.95	2	0	3	13.3333
19	7.95	2	1	3	8.66667
20	7.95	2	0	1	15.3333
20	7.95	2	1	1	10.3333
20	7.95	2	0	2	18.6667
20	7.95	2	1	2	11.6667
20	7.95	2	0	3	15.6667
20	7.95	2	1	3	11.3333
21	7.95	2	0	1	11.3333
21	7.95	2	1	1	12.3333
21	7.95	2	0	2	16.3333
21	7.95	2	1	2	13
21	7.95	2	0	3	11.6667
21	7.95	2	1	3	11.6667
22	7.95	2	0	1	11.3333
22	7.95	2	1	1	14
22	7.95	2	0	2	15.3333
22	7.95	2	1	2	11
22	7.95	2	0	3	14
22	7.95	2	1	3	9.66667
23	7.95	2	0	1	16.6667
23	7.95	2	1	1	11.6667
23	7.95	2	0	2	12
23	7.95	2	1	2	13
23	7.95	2	0	3	15.3333
23	7.95	2	1	3	13
24	7.95	2	0	1	15
24	7.95	2	1	1	13.6667
24	7.95	2	0	2	13.3333
24	7.95	2	1	2	14
24	7.95	2	0	3	16
24	7.95	2	1	3	17.3333
25	7.95	2	0	1	12.3333
25	7.95	2	1	1	13.6667
25	7.95	2	0	2	14.3333
25	7.95	2	1	2	18.6667
25	7.95	2	0	3	14.6667
25	7.95	2	1	3	13
26	7.95	2	0	1	16.3333
26	7.95	2	1	1	10.3333
26	7.95	2	0	2	24
26	7.95	2	1	2	14.3333
26	7.95	2	0	3	17.6667
26	7.95	2	1	3	12.3333
27	7.95	2	0	1	13.3333
27	7.95	2	1	1	11.3333
27	7.95	2	0	2	13
27	7.95	2	1	2	12.6667
27	7.95	2	0	3	12.6667
27	7.95	2	1	3	11.3333
28	7.95	2	0	1	8.66667
28	7.95	2	1	1	13.6667
28	7.95	2	0	2	8
28	7.95	2	1	2	15.3333
28	7.95	2	0	3	9.66667
28	7.95	2	1	3	15.6667
29	7.95	2	0	1	12
29	7.95	2	1	1	16
29	7.95	2	0	2	13.6667
29	7.95	2	1	2	13.6667
29	7.95	2	0	3	13
29	7.95	2	1	3	12.3333
30	7.95	2	0	1	14.6667
30	7.95	2	1	1	11.3333
30	7.95	2	0	2	10.6667
30	7.95	2	1	2	15.3333
30	7.95	2	0	3	13.3333
30	7.95	2	1	3	11.3333
31	7.95	2	0	1	16
31	7.95	2	1	1	16.3333
31	7.95	2	0	2	14.3333
31	7.95	2	1	2	18
31	7.95	2	0	3	14
31	7.95	2	1	3	12.3333
32	7.95	2	0	1	11
32	7.95	2	1	1	8.66667
32	7.95	2	0	2	9.33333
32	7.95	2	1	2	16
32	7.95	2	0	3	14.3333
32	7.95	2	1	3	11.6667
1	8.1	1	0	1	16.6667
1	8.1	1	1	1	18.6667
1	8.1	1	0	2	14.3333
1	8.1	1	1	2	19.6667
1	8.1	1	0	3	14
1	8.1	1	1	3	14.6667
2	8.1	1	0	1	16
2	8.1	1	1	1	24.6667
2	8.1	1	0	2	17.3333
2	8.1	1	1	2	24.3333
2	8.1	1	0	3	9.66667
2	8.1	1	1	3	12
3	8.1	1	0	1	25
3	8.1	1	1	1	15
3	8.1	1	0	2	15
3	8.1	1	1	2	16.6667
3	8.1	1	0	3	9.33333
3	8.1	1	1	3	10
4	8.1	1	0	1	11.3333
4	8.1	1	1	1	18.3333
4	8.1	1	0	2	14
4	8.1	1	1	2	11
4	8.1	1	0	3	11
4	8.1	1	1	3	18
5	8.1	1	0	1	20
5	8.1	1	1	1	23.3333
5	8.1	1	0	2	16.6667
5	8.1	1	1	2	15.3333
5	8.1	1	0	3	14.6667
5	8.1	1	1	3	12.6667
6	8.1	1	0	1	17.6667
6	8.1	1	1	1	23.3333
6	8.1	1	0	2	20.3333
6	8.1	1	1	2	22
6	8.1	1	0	3	10.6667
6	8.1	1	1	3	19.6667
7	8.1	1	0	1	13.6667
7	8.1	1	1	1	21
7	8.1	1	0	2	13
7	8.1	1	1	2	17.3333
7	8.1	1	0	3	17
7	8.1	1	1	3	17
8	8.1	1	0	1	21.3333
8	8.1	1	1	1	13.6667
8	8.1	1	0	2	14
8	8.1	1	1	2	5.33333
8	8.1	1	0	3	12
8	8.1	1	1	3	8.33333
9	8.1	1	0	1	14.6667
9	8.1	1	1	1	21.6667
9	8.1	1	0	2	10.6667
9	8.1	1	1	2	24
9	8.1	1	0	3	15
9	8.1	1	1	3	13.5
10	8.1	1	0	1	22
10	8.1	1	1	1	23.6667
10	8.1	1	0	2	13
10	8.1	1	1	2	25.6667
10	8.1	1	0	3	10
10	8.1	1	1	3	11.6667
11	8.1	1	0	1	10.6667
11	8.1	1	1	1	15.3333
11	8.1	1	0	2	12
11	8.1	1	1	2	14
11	8.1	1	0	3	14
11	8.1	1	1	3	13
12	8.1	1	0	1	21
12	8.1	1	1	1	22
12	8.1	1	0	2	13.3333
12	8.1	1	1	2	25.3333
12	8.1	1	0	3	10.3333
12	8.1	1	1	3	12.6667
13	8.1	1	0	1	18.6667
13	8.1	1	1	1	23.3333
13	8.1	1	0	2	13.3333
13	8.1	1	1	2	16.3333
13	8.1	1	0	3	11
13	8.1	1	1	3	14.3333
14	8.1	1	0	1	25
14	8.1	1	1	1	25.6667
14	8.1	1	0	2	21
14	8.1	1	1	2	22
14	8.1	1	0	3	8.33333
14	8.1	1	1	3	23.3333
15	8.1	1	0	1	14.6667
15	8.1	1	1	1	20.6667
15	8.1	1	0	2	21.6667
15	8.1	1	1	2	22.6667
15	8.1	1	0	3	15.3333
15	8.1	1	1	3	25
16	8.1	1	0	1	22
16	8.1	1	1	1	21
16	8.1	1	0	2	21.6667
16	8.1	1	1	2	22.6667
16	8.1	1	0	3	21
16	8.1	1	1	3	18
17	8.1	1	0	1	21.3333
17	8.1	1	1	1	17.3333
17	8.1	1	0	2	22.3333
17	8.1	1	1	2	21.3333
17	8.1	1	0	3	14.3333
17	8.1	1	1	3	19.6667
18	8.1	1	0	1	15
18	8.1	1	1	1	26
18	8.1	1	0	2	40.6667
18	8.1	1	1	2	21.6667
18	8.1	1	0	3	10.6667
18	8.1	1	1	3	11.6667
19	8.1	1	0	1	20.6667
19	8.1	1	1	1	13
19	8.1	1	0	2	16.6667
19	8.1	1	1	2	17.3333
19	8.1	1	0	3	13.3333
19	8.1	1	1	3	17.3333
20	8.1	1	0	1	20.6667
20	8.1	1	1	1	18.3333
20	8.1	1	0	2	18.6667
20	8.1	1	1	2	18
20	8.1	1	0	3	22
20	8.1	1	1	3	17
21	8.1	1	0	1	10.3333
21	8.1	1	1	1	20.6667
21	8.1	1	0	2	14
21	8.1	1	1	2	16.3333
21	8.1	1	0	3	16.3333
21	8.1	1	1	3	15
22	8.1	1	0	1	23.3333
22	8.1	1	1	1	26
22	8.1	1	0	2	18
22	8.1	1	1	2	24.6667
22	8.1	1	0	3	10.3333
22	8.1	1	1	3	18.3333
23	8.1	1	0	1	18.6667
23	8.1	1	1	1	23
23	8.1	1	0	2	18.3333
23	8.1	1	1	2	21.6667
23	8.1	1	0	3	10.6667
23	8.1	1	1	3	14.6667
24	8.1	1	0	1	15
24	8.1	1	1	1	21
24	8.1	1	0	2	17
24	8.1	1	1	2	17
24	8.1	1	0	3	14
24	8.1	1	1	3	18.3333
25	8.1	1	0	1	25.3333
25	8.1	1	1	1	23
25	8.1	1	0	2	14.3333
25	8.1	1	1	2	17
25	8.1	1	0	3	17.6667
25	8.1	1	1	3	10.6667
26	8.1	1	0	1	16
26	8.1	1	1	1	23
26	8.1	1	0	2	7.33333
26	8.1	1	1	2	15
26	8.1	1	0	3	16.3333
26	8.1	1	1	3	9
27	8.1	1	0	1	21.6667
27	8.1	1	1	1	14.6667
27	8.1	1	0	2	24.3333
27	8.1	1	1	2	9.33333
27	8.1	1	0	3	19
27	8.1	1	1	3	14.3333
28	8.1	1	0	1	23
28	8.1	1	1	1	23.6667
28	8.1	1	0	2	21
28	8.1	1	1	2	22.6667
28	8.1	1	0	3	14.6667
28	8.1	1	1	3	12
29	8.1	1	0	1	12.6667
29	8.1	1	1	1	21.3333
29	8.1	1	0	2	20
29	8.1	1	1	2	20.6667
29	8.1	1	0	3	22
29	8.1	1	1	3	10.3333
30	8.1	1	0	1	15
30	8.1	1	1	1	13.3333
30	8.1	1	0	2	20
30	8.1	1	1	2	9.33333
30	8.1	1	0	3	20
30	8.1	1	1	3	12.3333
31	8.1	1	0	1	12
31	8.1	1	1	1	17.6667
31	8.1	1	0	2	11.6667
31	8.1	1	1	2	15.3333
31	8.1	1	0	3	16.3333
31	8.1	1	1	3	13.3333
32	8.1	1	0	1	14.6667
32	8.1	1	1	1	13.3333
32	8.1	1	0	2	19
32	8.1	1	1	2	13.3333
32	8.1	1	0	3	12.6667
32	8.1	1	1	3	11.6667
