# Supplementary material for: Response of Copepods to Elevated pCO2 and Environmental Copper as Co-Stressors – A Multigenerational Study
Source: PLoS One. 2013 Aug 7;8(8):e71257. doi: 10.1371/journal.pone.0071257 (PMC3737157; doi:10.1371/journal.pone.0071257)
Supplement: File S3 — (XLS) [file pone.0071257.s003.xls]

## Sheet: Growth data
pH	treatment	stageID	stage	length
8.1	1	N3	7	126.311
8.1	1	N3	7	105.494
7.95	2	N3	7	146.878
7.95	2	N3	7	146.139
7.95	2	N3	7	127.677
7.95	2	N3	7	145.778
7.82	3	N3	7	143.349
7.82	3	N3	7	147.258
7.82	3	N3	7	148.037
7.67	4	N3	7	110.682
7.67	4	N3	7	133.692
7.67	4	N3	7	109.207
7.67	4	N3	7	127.26
7.67	4	N3	7	100.043
7.67	4	N3	7	126.08
8.1	1	N4	6	157.888
8.1	1	N4	6	135.02
8.1	1	N4	6	105.167
7.95	2	N4	6	170.93
7.95	2	N4	6	173.257
7.95	2	N4	6	169.478
7.95	2	N4	6	187.39
7.95	2	N4	6	165.517
7.82	3	N4	6	171.677
7.82	3	N4	6	166.039
7.82	3	N4	6	162.039
7.82	3	N4	6	170.555
7.67	4	N4	6	156.439
7.67	4	N4	6	157.362
7.67	4	N4	6	168.136
7.67	4	N4	6	160.126
8.1	1	N5	5	160.248
8.1	1	N5	5	176.723
8.1	1	N5	5	142.875
8.1	1	N5	5	158.267
8.1	1	N5	5	173.607
8.1	1	N5	5	177.615
8.1	1	N5	5	168.983
8.1	1	N5	5	158.882
8.1	1	N5	5	184.297
7.95	2	N5	5	286.634
7.95	2	N5	5	370.371
7.95	2	N5	5	313.321
7.95	2	N5	5	343.689
7.95	2	N5	5	270.621
7.95	2	N5	5	268.998
7.95	2	N5	5	333.081
7.82	3	N5	5	256.791
7.82	3	N5	5	250.022
7.82	3	N5	5	250.531
7.82	3	N5	5	267.504
7.67	4	N5	5	178.557
7.67	4	N5	5	178.75
7.67	4	N5	5	184.643
8.1	1	C1	4	296.621
8.1	1	C1	4	282.936
8.1	1	C1	4	292.869
8.1	1	C1	4	298.994
8.1	1	C1	4	286.598
8.1	1	C1	4	294.479
8.1	1	C1	4	297.487
8.1	1	C1	4	305.58
8.1	1	C1	4	295.909
7.95	2	C1	4	380.493
7.95	2	C1	4	441.578
7.82	3	C1	4	334.994
7.82	3	C1	4	287.039
7.82	3	C1	4	253.429
7.67	4	C1	4	288.124
7.67	4	C1	4	351.965
7.67	4	C1	4	277.061
7.67	4	C1	4	284.064
7.67	4	C1	4	283.975
7.67	4	C1	4	280.653
7.67	4	C1	4	293.684
7.67	4	C1	4	278.421
8.1	1	C2	3	293.915
8.1	1	C2	3	281.025
8.1	1	C2	3	286.963
8.1	1	C2	3	362.912
8.1	1	C2	3	296.037
8.1	1	C2	3	294.357
8.1	1	C2	3	292.247
8.1	1	C2	3	297.923
8.1	1	C2	3	296.91
8.1	1	C2	3	329.552
8.1	1	C2	3	369.794
8.1	1	C2	3	371.474
7.95	2	C2	3	400.499
7.95	2	C2	3	403.886
7.95	2	C2	3	399.435
7.82	3	C2	3	331.247
7.82	3	C2	3	355.636
7.67	4	C2	3	271.2
7.67	4	C2	3	270.629
7.67	4	C2	3	254.68
7.67	4	C2	3	275.92
7.67	4	C2	3	275.65
7.67	4	C2	3	283.648
7.67	4	C2	3	342.596
7.67	4	C2	3	298.564
7.67	4	C2	3	348.977
7.67	4	C2	3	338.28
8.1	1	C3	2	271.476
8.1	1	C3	2	367.863
8.1	1	C3	2	397.767
8.1	1	C3	2	386.345
8.1	1	C3	2	393.515
8.1	1	C3	2	339.858
7.95	2	C3	2	539.978
7.95	2	C3	2	463.666
7.95	2	C3	2	500.777
7.95	2	C3	2	462.726
7.95	2	C3	2	416.245
7.95	2	C3	2	584.16
7.82	3	C3	2	341.608
7.82	3	C3	2	368.251
7.82	3	C3	2	360.531
7.82	3	C3	2	363.374
7.67	4	C3	2	271.476
7.67	4	C3	2	367.863
7.67	4	C3	2	397.767
7.67	4	C3	2	386.345
7.67	4	C3	2	393.515
7.67	4	C3	2	339.858
8.1	1	C4	1	375.559
8.1	1	C4	1	370.608
8.1	1	C4	1	298.667
8.1	1	C4	1	352.914
8.1	1	C4	1	436.219
7.95	2	C4	1	481.952
7.95	2	C4	1	472.31
7.95	2	C4	1	494.309
7.95	2	C4	1	465.92
7.82	3	C4	1	278.482
7.82	3	C4	1	282.501
7.82	3	C4	1	276.837
7.82	3	C4	1	366.061
7.82	3	C4	1	391.887
7.82	3	C4	1	362.599
7.67	4	C4	1	307.574
7.67	4	C4	1	306.927
7.67	4	C4	1	280.73
7.67	4	C4	1	335.779
7.67	4	C4	1	464.302
7.67	4	C4	1	306.645
7.67	4	C4	1	431.91
